# Supplementary material for: Predator-Pest Dynamics of Arthropods Residing in Louisiana Soybean Agroecosystems
Source: Insects. 2022 Jan 31;13(2):154. doi: 10.3390/insects13020154 (PMC8875837; doi:10.3390/insects13020154)
Supplement: Supplementary file 1 [file insects-13-00154-s001.zip]

Archive with 4 entries (2 files):
- insects-1573346-supplementary/
- insects-1573346-supplementary/SLee_Pred_Pest_2022_Supplementary.pdf
- insects-1573346-supplementary/__MACOSX/
- insects-1573346-supplementary/__MACOSX/._SLee_Pred_Pest_2022_Supplementary.pdf
